# Supplementary material for: The Binary-Based Model (BBM) for Improved Human Factors Method Selection
Source: Hum Factors. 2020 Jun 18;63(8):1408–36. doi: 10.1177/0018720820926875 (PMC8593309; doi:10.1177/0018720820926875)
Supplement: Supplementary Material 1 - Supplemental material for The Binary-Based Model (BBM) for Improved Human Factors Method Selection [file sj-xlsx-1-hfs-10.1177_0018720820926875.xlsx]

## Sheet: Problem Ratings
Dynamism
System Tenet	Score	Decision Log
Emergence - To what extent can an outcome or property that is a result of the interactions between components in the system not be fully explained by examining the components alone?	0.5	Interactions between components may produce emergent system properties and outcomes that cannot be explained by examining components alone. In this problem, the potential for the interaction between various materials and isotopes may create new unforeseen hazards. Although comprehensive enabling studies would be undertaken prior to this task, the potential dynamism of the components and their int…
Decrementalisation - To what extent can small changes in normal performance gradually result in large changes?	0.8	This problem was felt to be prone to decrementalisation, as small variances in normal performance (e.g. deviation from written procedures to speed up sub-tasks), which over time become ingrained, can be very common within a time sensitive system.
Performance Variability - To what extent do systems and components change performance and behaviour to meet the conditions in the world and environment in which the system must operate?	0.5	Different isotopes present different hazards and impose various performance demands for safe handling and disposal (e.g. various tools, levels of shielding etc.). The properties of different isotopes, seen here as system components, introduce performance variability. The problem was judged to score at the mid-point for this tenet as the strictly controlled nature of nuclear decommissioning demand…
Contribution of the Protective Structure - To what extent does the protective structure of system control that are intended to optimise the system, instead do the opposite?	0.9	The contribution of the protective structure having a negative effect on system safety would likely manifest in the form of regulators either proposing or enforcing working methods/demands upon the system which, in reality, exacerbate working constraints and lead to conflicting goals within the organization. High hazard scenarios under strict regulation are likely to produce high scores for this …
Fuzzy Input (Average)	0.675
	#REF!	#REF!
	#REF!	#REF!
	#REF!	#REF!
	#REF!	#REF!
Uncertainty
System Tenet	Score	Decision Log
Unruly Technology - To what extent does technology introduce and sustain uncertainties about how and when things may fail?	0.2	The technology used to safely retrieve material is not likely to be novel and/or complex and operators will be suitably qualified and experienced to operate it. Unruliness of technology during these tasks cannot be fully discounted however.
Sensitivity to Initial Conditions – To what extent can seemingly negligible changes in initial conditions affect overall system behaviour?	0.5	The initial conditions of this problem may be thought to be well understood, however small changes to them or any errors or uncertainty in their determining can produce unpredictable system behaviour (e.g. an error in contamination calculations can make the system more hazardous than expected or lead to different functional task requirements as a result of being over annual dose limit).
Non-linear Interactions - To what extent can/do interactions and relationships between components produce unpredictable outcomes?	0.5	Although linear interactions between system components are likely to be well understood, the potential for non-linear interactions to compromise system safety still exists.
Inadequate Feedback Loops - To what extent is the communication structure and information flow to evaluate control requirements of hazardous processes inadequate?	0.3	This problem is judged to have an adequate communication structure and information flow as prior to any tasks, there will likely be detailed enabling studies, extensive operator training, task trials and lessons learned analyses. Therefore well-defined communication structures and information flow are expected to exist.
Fuzzy Input (Average)	0.375
	#REF!	#REF!
	#REF!	#REF!
	#REF!	#REF!
	#REF!	#REF!
Multiplicity
System Tenet	Score	Decision Log
Modularity - To what extent does normal performance depend on the interaction of an organisation of subsystems and components which are designed and operated largely independently of each other?	0.7	Different actions from multiple actors and sub-systems distributed across various levels and locations within the wider system are required to achieve a common goal. This problem is judged to present at a high level of modularity
Vertical Integration - To what extent do multiple interaction between levels in the system hierarchy degrade communication/actions/decisions within the system?	0.8	The multitude of studies undertaken at different levels of the system hierarchy (e.g. initial isotope surveying, shielding required, tools and equipment required, operator competency, procedure writing, safe work instructions etc.) must all be compatible to ensure system safety. The multiple interaction levels between these studies and documents could create competing priorities and conflicting i…
Constraints - What is the degree of multiplicity of system constraints which cause or influence limitations in the behaviours available to components within a system?	0.8	The multitude of constraints imposed on the problem by the wider system (e.g. expected dose rates, acceptable dose rates, time sensitive sub-goals, etc.) significantly adds to the multiplicity judged to exist throughout this problem.
Functional Dependencies - To what extent does the system exhibit multiple dependencies between system components that are not wanted or expected?	0.9	This problem is prone to various functional dependencies as system safety is dependent on accuracy of dose rate calculations, adequate shielding, clear communication channels, supply of appropriate tools and a variety other critical system components.
Fuzzy Input (Average)	0.8
	#REF!	#REF!
	#REF!	#REF!
	#REF!	#REF!
	#REF!	#REF!

## Sheet: Method Ratings
Method	Dynamism							Uncertainty							Multiplicity							Combined		Uncertainty bounds range
Data Collection	Emer	Dec	PV	CPS	Ave (D)	LUB (D)	UUB (D)	UT	StIC	NLI	FL	Ave (U)	LUB (U)	UUB (U)	Mod	VI	Cons	FD	Ave (M)	LUB (M)	UUB (M)	Ave (D, U, M)		0.1	+/-	0.05
I	0.2	0.4	0.4	0.1	0.275	0.225	0.325	0.1	0.1	0.4	0.3	0.225	0.175	0.275	0.1	0.5	0.3	0.2	0.275	0.225	0.325	0.28, 0.23, 0.28
Q	0.1	0	0.1	0.2	0.1	0.05	0.15	0.1	0	0	0.1	0.05	0	0.1	0.3	0.3	0.2	0.2	0.25	0.2	0.3	0.10, 0.05, 0.25
O	0.2	0.1	0.4	0.1	0.2	0.15	0.25	0.2	0.1	0.2	0.2	0.175	0.125	0.225	0.1	0.3	0.2	0.2	0.2	0.15	0.25	0.20, 0.18, 0.20
MT	0.1	0	0.3	0.1	0.125	0.075	0.175	0.2	0	0.1	0.1	0.1	0.05	0.15	0	0	0.2	0.1	0.075	0.025	0.125	0.13, 0.10, 0.08
Task Analysis	Emer	Dec	PV	CPS	Ave (D)	LUB (D)	UUB (D)	UT	StIC	NLI	FL	Ave (U)	LUB (U)	UUB (U)	Mod	VI	Cons	FD	Ave (M)	LUB (M)	UUB (M)	Ave (D, U, M)
HTA	0.1	0.1	0.2	0.1	0.125	0.075	0.175	0.3	0.2	0.4	0.2	0.275	0.225	0.325	0.2	0.2	0.3	0.1	0.2	0.15	0.25	0.13, 0.28, 0.20
GOMS	0.2	0.1	0.5	0	0.2	0.15	0.25	0.6	0.1	0.3	0.2	0.3	0.25	0.35	0.3	0.1	0.3	0.3	0.25	0.2	0.3	0.20, 0.30, 0.25
VPA	0.3	0.2	0.3	0.1	0.225	0.175	0.275	0.1	0.1	0.2	0.1	0.125	0.075	0.175	0.1	0.2	0.4	0.3	0.25	0.2	0.3	0.23, 0.13, 0.25
TD	0.1	0.1	0.2	0.1	0.125	0.075	0.175	0.2	0.2	0.2	0.3	0.225	0.175	0.275	0.1	0.3	0.2	0.3	0.225	0.175	0.275	0.13, 0.23, 0.23
SGT	0.1	0.1	0.2	0.1	0.125	0.075	0.175	0.3	0.2	0.4	0.2	0.275	0.225	0.325	0.2	0.2	0.3	0.1	0.2	0.15	0.25	0.13, 0.28, 0.20
TTA	0.1	0.1	0.2	0.1	0.125	0.075	0.175	0.3	0.2	0.4	0.2	0.275	0.225	0.325	0.2	0.2	0.3	0.1	0.2	0.15	0.25	0.13, 0.28, 0.20
Cognitive Task Analysis	Emer	Dec	PV	CPS	Ave (D)	LUB (D)	UUB (D)	UT	StIC	NLI	FL	Ave (U)	LUB (U)	UUB (U)	Mod	VI	Cons	FD	Ave (M)	LUB (M)	UUB (M)	Ave (D, U, M)
ACTA	0.4	0.2	0.7	0.4	0.425	0.375	0.475	0.3	0.4	0.5	0.4	0.4	0.35	0.45	0.5	0.5	0.6	0.5	0.525	0.475	0.575	0.43, 0.40, 0.53
CW	0.1	0.2	0.3	0	0.15	0.1	0.2	0.6	0	0.1	0.1	0.2	0.15	0.25	0	0	0.1	0.1	0.05	0	0.1	0.15, 0.20, 0.05
CDM	0.5	0.3	0.6	0.1	0.375	0.325	0.425	0.2	0.3	0.4	0.4	0.325	0.275	0.375	0.5	0.6	0.6	0.4	0.525	0.475	0.575	0.38, 0.33, 0.53
CONT	0.4	0.2	0.3	0.1	0.25	0.2	0.3	0.1	0.1	0.4	0.2	0.2	0.15	0.25	0.1	0.2	0.4	0.4	0.275	0.225	0.325	0.25, 0.20, 0.28
CV.	0.3	0.1	0.6	0.1	0.275	0.225	0.325	0.4	0.1	0.6	0.7	0.45	0.4	0.5	0.4	0.5	0.5	0.5	0.475	0.425	0.525	0.28, 0.45, 0.48
OOCTAD	0.3	0.1	0.5	0.1	0.25	0.2	0.3	0.5	0.2	0.4	0.5	0.4	0.35	0.45	0.2	0.2	0.4	0.3	0.275	0.225	0.325	0.25, 0.40, 0.28
Process Charting	Emer	Dec	PV	CPS	Ave (D)	LUB (D)	UUB (D)	UT	SIC	NLI	FL	Ave (U)	LUB (U)	UUB (U)	Mod	VI	Cons	FD	Ave (M)	LUB (M)	UUB (M)	Ave (D, U, M)
OSD	0.2	0.1	0.2	0.2	0.175	0.125	0.225	0.3	0.2	0.5	0.5	0.375	0.325	0.425	0.5	0.4	0.6	0.5	0.5	0.45	0.55	0.18, 0.38, 0.50
ETAs	0.3	0.1	0.4	0.1	0.225	0.175	0.275	0.1	0.2	0.1	0.2	0.15	0.1	0.2	0.2	0.2	0.3	0.3	0.25	0.2	0.3	0.23, 0.15, 0.25
DAD	0.1	0	0.1	0.1	0.075	0.025	0.125	0.1	0.2	0.1	0.3	0.175	0.125	0.225	0.3	0.2	0.2	0.2	0.225	0.175	0.275	0.08, 0.18, 0.23
FT	0.2	0.1	0.3	0.1	0.175	0.125	0.225	0.1	0.2	0.1	0.2	0.15	0.1	0.2	0.2	0.2	0.3	0.3	0.25	0.2	0.3	0.18, 0.15, 0.25
Human Error Prediction	Emer	Dec	PV	CPS	Ave (D)	LUB (D)	UUB (D)	UT	StIC	NLI	FL	Ave (U)	LUB (U)	UUB (U)	Mod	VI	Cons	FD	Ave (M)	LUB (M)	UUB (M)	Ave (D, U, M)
SHERPA	0.2	0.1	0.2	0.1	0.15	0.1	0.2	0.1	0.1	0.1	0.2	0.125	0.075	0.175	0.2	0.1	0.2	0.1	0.15	0.1	0.2	0.15, 0.13, 0.15
HET	0.2	0.1	0.1	0.1	0.125	0.075	0.175	0.2	0.1	0.1	0.1	0.125	0.075	0.175	0.2	0.2	0.2	0.3	0.225	0.175	0.275	0.13, 0.13, 0.23
TRACEr	0.3	0.2	0.4	0.2	0.275	0.225	0.325	0.4	0.2	0.4	0.6	0.4	0.35	0.45	0.3	0.2	0.3	0.4	0.3	0.25	0.35	0.28, 0.40, 0.30
TAFEI	0.3	0.3	0.2	0.1	0.225	0.175	0.275	0.5	0.3	0.7	0.7	0.55	0.5	0.6	0.5	0.6	0.3	0.4	0.45	0.4	0.5	0.23, 0.55, 0.45
HE-HAZOP	0.3	0.2	0.4	0.2	0.275	0.225	0.325	0.4	0.3	0.3	0.3	0.325	0.275	0.375	0.2	0.4	0.5	0.4	0.375	0.325	0.425	0.28, 0.33, 0.38
THEA	0.2	0.1	0.3	0.1	0.175	0.125	0.225	0.7	0.2	0.4	0.4	0.425	0.375	0.475	0.2	0.1	0.4	0.2	0.225	0.175	0.275	0.18, 0.43, 0.23
HEIST	0.6	0.2	0.5	0.1	0.35	0.3	0.4	0.4	0.4	0.6	0.6	0.5	0.45	0.55	0.3	0.3	0.4	0.4	0.35	0.3	0.4	0.35, 0.50, 0.35
HERA	0.6	0.3	0.5	0.3	0.425	0.375	0.475	0.5	0.4	0.6	0.7	0.55	0.5	0.6	0.4	0.3	0.4	0.4	0.375	0.325	0.425	0.43, 0.55, 0.38
SPEAR	0.3	0.2	0.3	0.2	0.25	0.2	0.3	0.2	0.1	0.2	0.3	0.2	0.15	0.25	0.3	0.2	0.3	0.2	0.25	0.2	0.3	0.25, 0.20, 0.25
HEART	0.1	0.1	0.3	0.1	0.15	0.1	0.2	0.4	0.2	0.2	0.2	0.25	0.2	0.3	0.2	0.2	0.3	0.2	0.225	0.175	0.275	0.15, 0.25, 0.23
CREAM	0.5	0.6	0.7	0.5	0.575	0.525	0.625	0.7	0.4	0.6	0.7	0.6	0.55	0.65	0.5	0.7	0.6	0.7	0.625	0.575	0.675	0.58, 0.60, 0.63
Situation Awareness	Emer	Dec	PV	CPS	Ave (D)	LUB (D)	UUB (D)	UT	StIC	NLI	FL	Ave (U)	LUB (U)	UUB (U)	Mod	VI	Cons	FD	Ave (M)	LUB (M)	UUB (M)	Ave (D, U, M)
SARA	0.3	0.3	0.4	0.4	0.35	0.3	0.4	0.3	0.2	0.3	0.4	0.3	0.25	0.35	0.2	0.2	0.4	0.3	0.275	0.225	0.325	0.35, 0.30, 0.28
SAGAT	0.2	0.3	0.5	0.3	0.325	0.275	0.375	0.5	0.4	0.3	0.4	0.4	0.35	0.45	0.2	0.2	0.4	0.3	0.275	0.225	0.325	0.33, 0.40, 0.28
SPAM	0.1	0.2	0.2	0.1	0.15	0.1	0.2	0.3	0.2	0.2	0.3	0.25	0.2	0.3	0.2	0.1	0.3	0.3	0.225	0.175	0.275	0.15, 0.25, 0.23
SART	0.5	0.3	0.6	0.3	0.425	0.375	0.475	0.2	0.7	0.7	0.6	0.55	0.5	0.6	0.4	0.6	0.6	0.5	0.525	0.475	0.575	0.43, 0.55, 0.53
SA-SWORD	0.3	0.2	0.4	0.1	0.25	0.2	0.3	0.3	0.2	0.3	0.3	0.275	0.225	0.325	0.2	0.2	0.3	0.2	0.225	0.175	0.275	0.25, 0.28, 0.23
Mental Workload	Emer	Dec	PV	CPS	Ave (D)	LUB (D)	UUB (D)	UT	StIC	NLI	FL	Ave (U)	LUB (U)	UUB (U)	Mod	VI	Cons	FD	Ave (M)	LUB (M)	UUB (M)	Ave (D, U, M)
NASA TLX	0.1	0	0.1	0.2	0.1	0.05	0.15	0.2	0.1	0.1	0.1	0.125	0.075	0.175	0.1	0.2	0.2	0.1	0.15	0.1	0.2	0.10, 0.13, 0.15
MCH	0.1	0	0.2	0	0.075	0.025	0.125	0.3	0.1	0.2	0.1	0.175	0.125	0.225	0.1	0.1	0.1	0.1	0.1	0.05	0.15	0.08, 0.18, 0.10
SWAT	0.1	0	0.1	0	0.05	0	0.1	0.3	0.1	0.1	0.1	0.15	0.1	0.2	0.1	0.2	0.2	0.1	0.15	0.1	0.2	0.05, 0.15, 0.15
Pro-SWAT	0.1	0	0.1	0	0.05	0	0.1	0.3	0.1	0.1	0.1	0.15	0.1	0.2	0.1	0.2	0.2	0.1	0.15	0.1	0.2	0.05, 0.15, 0.15
DRA	0.1	0	0.2	0	0.075	0.025	0.125	0.2	0.1	0.1	0.2	0.15	0.1	0.2	0.1	0.2	0.2	0.1	0.15	0.1	0.2	0.08, 0.15, 0.15
MACE	0.1	0	0.2	0	0.075	0.025	0.125	0.2	0.1	0.1	0	0.1	0.05	0.15	0.1	0.1	0.2	0	0.1	0.05	0.15	0.08, 0.10, 0.10
WPT	0.2	0	0.3	0.1	0.15	0.1	0.2	0.3	0.2	0.2	0.2	0.225	0.175	0.275	0.1	0.1	0.2	0.2	0.15	0.1	0.2	0.15, 0.23, 0.15
BS	0.1	0	0.1	0	0.05	0	0.1	0.1	0	0.1	0	0.05	0	0.1	0	0	0.1	0	0.025	-0.025	0.075	0.05, 0.05, 0.03
ISA	0.2	0	0.2	0.1	0.125	0.075	0.175	0.2	0.2	0.1	0.1	0.15	0.1	0.2	0.1	0.1	0.1	0.1	0.1	0.05	0.15	0.13, 0.15, 0.10
CTLA	0.3	0.1	0.3	0.1	0.2	0.15	0.25	0.3	0.2	0.2	0.2	0.225	0.175	0.275	0.2	0.1	0.2	0.3	0.2	0.15	0.25	0.20, 0.23, 0.20
Pro-Sword	0.1	0	0.1	0	0.05	0	0.1	0.2	0.1	0.1	0.1	0.125	0.075	0.175	0.1	0.1	0.2	0.1	0.125	0.075	0.175	0.05, 0.13, 0.13
MWLI	0.2	0.1	0.2	0.2	0.175	0.125	0.225	0.3	0.2	0.1	0.3	0.225	0.175	0.275	0.2	0.1	0.2	0.2	0.175	0.125	0.225	0.18, 0.23, 0.18
Team Analysis	Emer	Dec	PV	CPS	Ave (D)	LUB (D)	UUB (D)	UT	StIC	NLI	FL	Ave (U)	LUB (U)	UUB (U)	Mod	VI	Cons	FD	Ave (M)	LUB (M)	UUB (M)	Ave (D, U, M)
CUD	0.3	0.2	0.4	0.2	0.275	0.225	0.325	0.4	0.2	0.3	0.4	0.325	0.275	0.375	0.4	0.6	0.4	0.3	0.425	0.375	0.475	0.28, 0.33, 0.43
CDA	0.3	0.3	0.4	0.2	0.3	0.25	0.35	0.4	0.3	0.3	0.4	0.35	0.3	0.4	0.4	0.6	0.4	0.3	0.425	0.375	0.475	0.30, 0.35, 0.43
DRX	0.2	0.2	0.4	0.2	0.25	0.2	0.3	0.4	0.2	0.3	0.4	0.325	0.275	0.375	0.3	0.6	0.4	0.3	0.4	0.35	0.45	0.25, 0.33, 0.40
GTA	0.5	0.4	0.5	0.5	0.475	0.425	0.525	0.6	0.3	0.5	0.7	0.525	0.475	0.575	0.3	0.6	0.6	0.4	0.475	0.425	0.525	0.48, 0.53, 0.48
HTA(T)	0.1	0.1	0.2	0.1	0.125	0.075	0.175	0.3	0.2	0.4	0.2	0.275	0.225	0.325	0.2	0.2	0.3	0.1	0.2	0.15	0.25	0.13, 0.28, 0.20
CTA(T)	0.4	0.3	0.7	0.4	0.45	0.4	0.5	0.4	0.4	0.6	0.8	0.55	0.5	0.6	0.4	0.7	0.5	0.5	0.525	0.475	0.575	0.45, 0.55, 0.53
SNA	0.5	0.4	0.6	0.4	0.475	0.425	0.525	0.4	0.3	0.5	0.6	0.45	0.4	0.5	0.6	0.7	0.6	0.3	0.55	0.5	0.6	0.48, 0.45, 0.55
QDATMA	0.3	0.2	0.4	0.3	0.3	0.25	0.35	0.3	0.2	0.3	0.2	0.25	0.2	0.3	0.4	0.3	0.5	0.3	0.375	0.325	0.425	0.30, 0.25, 0.38
TWA	0.3	0.2	0.4	0.3	0.3	0.25	0.35	0.3	0.2	0.3	0.2	0.25	0.2	0.3	0.4	0.3	0.5	0.3	0.375	0.325	0.425	0.30, 0.25, 0.38
TTRAM	0.2	0.5	0.6	0.2	0.375	0.325	0.425	0.5	0.3	0.3	0.3	0.35	0.3	0.4	0.4	0.3	0.5	0.3	0.375	0.325	0.425	0.38, 0.35, 0.38
CMAQ	0.3	0.6	0.5	0.5	0.475	0.425	0.525	0.2	0.4	0.4	0.5	0.375	0.325	0.425	0.3	0.5	0.5	0.3	0.4	0.35	0.45	0.48, 0.38, 0.40
TARGETs	0.3	0.5	0.5	0.3	0.4	0.35	0.45	0.3	0.3	0.4	0.4	0.35	0.3	0.4	0.3	0.5	0.4	0.3	0.375	0.325	0.425	0.40, 0.35, 0.38
Time Performance	Emer	Dec	PV	CPS	Ave (D)	LUB (D)	UUB (D)	UT	StIC	NLI	FL	Ave (U)	LUB (U)	UUB (U)	Mod	VI	Cons	FD	Ave (M)	LUB (M)	UUB (M)	Ave (D, U, M)
CPA	0.5	0.3	0.5	0.4	0.425	0.375	0.475	0.2	0.4	0.3	0.6	0.375	0.325	0.425	0.5	0.5	0.7	0.6	0.575	0.525	0.625	0.43, 0.38, 0.58
TimA	0.5	0.4	0.6	0.4	0.475	0.425	0.525	0.3	0.4	0.4	0.6	0.425	0.375	0.475	0.5	0.6	0.5	0.4	0.5	0.45	0.55	0.48, 0.43, 0.50
Systems Methods	Emer	Dec	PV	CPS	Ave (D)	LUB (D)	UUB (D)	UT	StIC	NLI	FL	Ave (U)	LUB (U)	UUB (U)	Mod	VI	Cons	FD	Ave (M)	LUB (M)	UUB (M)	Ave (D, U, M)
FRAM	0.6	0.7	0.9	0.9	0.775	0.725	0.825	0.5	0.5	0.8	0.8	0.65	0.6	0.7	0.8	0.7	0.9	1	0.85	0.8	0.9	0.78, 0.65, 0.85
EAST	0.8	0.5	0.8	0.5	0.65	0.6	0.7	0.8	0.6	0.9	0.9	0.8	0.75	0.85	0.6	0.7	0.7	0.7	0.675	0.625	0.725	0.65, 0.80, 0.68
CWA	0.6	0.7	0.8	0.8	0.725	0.675	0.775	0.4	0.4	0.8	0.8	0.6	0.55	0.65	0.9	0.8	1	0.8	0.875	0.825	0.925	0.73, 0.60, 0.88
STAMP	0.5	0.8	0.9	1	0.8	0.75	0.85	0.7	0.4	0.6	0.9	0.65	0.6	0.7	0.5	0.9	1	0.7	0.775	0.725	0.825	0.80, 0.65, 0.78

## Sheet: Utility Ratings
Method		Method Rating									Problem Rating			Utility
Acronym	Category	Dynamism	LUB	UUB	Uncertainty	LUB	UUB	Multiplicity	LUB	UUB	Dynamism	Uncertainty	Multiplicity	P/E	P/E (LUB)	P/E (UUB)
CWA	Systems Methods	0.725	0.675	0.775	0.6	0.55	0.65	0.875	0.825	0.925	0.675	0.375	0.8	0.242384	0.176777	0.318198
FRAM	Systems Methods	0.775	0.725	0.825	0.65	0.6	0.7	0.85	0.8	0.9	0.675	0.375	0.8	0.296859	0.230489	0.371652
CREAM	Human Error Prediction	0.575	0.525	0.625	0.6	0.55	0.65	0.625	0.575	0.675	0.675	0.375	0.8	0.302076	0.322102	0.306186
STAMP	Systems Methods	0.8	0.75	0.85	0.65	0.6	0.7	0.775	0.725	0.825	0.675	0.375	0.8	0.303109	0.248747	0.369966
SNA	Teamwork Analysis	0.475	0.425	0.525	0.45	0.4	0.5	0.55	0.5	0.6	0.675	0.375	0.8	0.328824	0.391312	0.279508
CPA	Time Performance	0.425	0.375	0.475	0.375	0.325	0.425	0.575	0.525	0.625	0.675	0.375	0.8	0.336341	0.41003	0.270416
TimA	Time Performance	0.475	0.425	0.525	0.425	0.375	0.475	0.5	0.45	0.55	0.675	0.375	0.8	0.364005	0.430116	0.308221
ACTA	Cognitive Task Analysis	0.425	0.375	0.475	0.4	0.35	0.45	0.525	0.475	0.575	0.675	0.375	0.8	0.372492	0.443001	0.310242
CTA(T)	Teamwork Analysis	0.45	0.4	0.5	0.55	0.5	0.6	0.525	0.475	0.575	0.675	0.375	0.8	0.396074	0.443706	0.363146
GTA	Teamwork Analysis	0.475	0.425	0.525	0.525	0.475	0.575	0.475	0.425	0.525	0.675	0.375	0.8	0.41003	0.461655	0.371652
CDM	Cognitive Task Analysis	0.375	0.325	0.425	0.325	0.275	0.375	0.525	0.475	0.575	0.675	0.375	0.8	0.41003	0.487981	0.336341
SART	Situational Awareness	0.425	0.375	0.475	0.55	0.5	0.6	0.525	0.475	0.575	0.675	0.375	0.8	0.410792	0.459619	0.375832
EAST	Systems Methods	0.65	0.6	0.7	0.8	0.75	0.85	0.675	0.625	0.725	0.675	0.375	0.8	0.443706	0.420565	0.481534
CMAQ	Teamwork Analysis	0.475	0.425	0.525	0.375	0.325	0.425	0.4	0.35	0.45	0.675	0.375	0.8	0.447214	0.517204	0.384057
TARGETs	Teamwork Analysis	0.4	0.35	0.45	0.35	0.3	0.4	0.375	0.325	0.425	0.675	0.375	0.8	0.506828	0.580409	0.438035
CV	Cognitive Task Analysis	0.275	0.225	0.325	0.45	0.4	0.5	0.475	0.425	0.525	0.675	0.375	0.8	0.520817	0.586302	0.462331
TTRAM	Teamwork Analysis	0.375	0.325	0.425	0.35	0.3	0.4	0.375	0.325	0.425	0.675	0.375	0.8	0.520817	0.594769	0.451387
HERA	Human Error Prediction	0.425	0.375	0.475	0.55	0.5	0.6	0.375	0.325	0.425	0.675	0.375	0.8	0.523211	0.575543	0.480885
CDA	Teamwork Analysis	0.3	0.25	0.35	0.35	0.3	0.4	0.425	0.375	0.475	0.675	0.375	0.8	0.530919	0.605702	0.460299
CUD	Teamwork Analysis	0.275	0.225	0.325	0.325	0.275	0.375	0.425	0.375	0.475	0.675	0.375	0.8	0.550568	0.626997	0.477624
HEIST	Human Error Prediction	0.35	0.3	0.4	0.5	0.45	0.55	0.35	0.3	0.4	0.675	0.375	0.8	0.56899	0.629484	0.515994
QDATMA	Teamwork Analysis	0.3	0.25	0.35	0.25	0.2	0.3	0.375	0.325	0.425	0.675	0.375	0.8	0.580409	0.660965	0.501871
TWA	Teamwork Analysis	0.3	0.25	0.35	0.25	0.2	0.3	0.375	0.325	0.425	0.675	0.375	0.8	0.580409	0.660965	0.501871
OSD	Process Charting	0.175	0.125	0.225	0.375	0.325	0.425	0.5	0.45	0.55	0.675	0.375	0.8	0.583095	0.653835	0.517204
HE-HAZOP	Human Error Prediction	0.275	0.225	0.325	0.325	0.275	0.375	0.375	0.325	0.425	0.675	0.375	0.8	0.585769	0.66191	0.512957
DRX	Teamwork Analysis	0.25	0.2	0.3	0.325	0.275	0.375	0.4	0.35	0.45	0.675	0.375	0.8	0.585769	0.66191	0.512957
TAFEI	Human Error Prediction	0.225	0.175	0.275	0.55	0.5	0.6	0.45	0.4	0.5	0.675	0.375	0.8	0.596343	0.652399	0.548293
SARA	Situational Awareness	0.35	0.3	0.4	0.3	0.25	0.35	0.275	0.225	0.325	0.675	0.375	0.8	0.621993	0.697764	0.549432
SAGAT	Situational Awareness	0.325	0.275	0.375	0.4	0.35	0.45	0.275	0.225	0.325	0.675	0.375	0.8	0.631467	0.700892	0.566789
TRACEr	Human Error Prediction	0.275	0.225	0.325	0.4	0.35	0.45	0.3	0.25	0.35	0.675	0.375	0.8	0.6408	0.711073	0.575
OOCTAD	Cognitive Task Analysis	0.25	0.2	0.3	0.4	0.35	0.45	0.275	0.225	0.325	0.675	0.375	0.8	0.675925	0.746241	0.609816
I	Data Collection	0.275	0.225	0.325	0.225	0.175	0.275	0.275	0.225	0.325	0.675	0.375	0.8	0.676849	0.75705	0.598435
CONT	Cognitive Task Analysis	0.25	0.2	0.3	0.2	0.15	0.25	0.275	0.225	0.325	0.675	0.375	0.8	0.697764	0.779022	0.61796
SPEAR	Human Error Prediction	0.25	0.2	0.3	0.2	0.15	0.25	0.25	0.2	0.3	0.675	0.375	0.8	0.716764	0.797653	0.637377
SA-SWORD	Situational Awareness	0.25	0.2	0.3	0.275	0.225	0.325	0.225	0.175	0.275	0.675	0.375	0.8	0.721976	0.799218	0.647109
GOMS	Task Analysis	0.2	0.15	0.25	0.3	0.25	0.35	0.25	0.2	0.3	0.675	0.375	0.8	0.730582	0.807001	0.656696
ETA	Process Charting	0.225	0.175	0.275	0.15	0.1	0.2	0.25	0.2	0.3	0.675	0.375	0.8	0.745403	0.828025	0.663796
VPA	Task Analysis	0.225	0.175	0.275	0.125	0.075	0.175	0.25	0.2	0.3	0.675	0.375	0.8	0.753326	0.83666	0.67082
THEA	Human Error Prediction	0.175	0.125	0.225	0.425	0.375	0.475	0.225	0.175	0.275	0.675	0.375	0.8	0.763626	0.832541	0.698659
FT	Process Charting	0.175	0.125	0.225	0.15	0.1	0.2	0.25	0.2	0.3	0.675	0.375	0.8	0.776611	0.859142	0.695072
CTLA	Mental Workload	0.2	0.15	0.25	0.225	0.175	0.275	0.2	0.15	0.25	0.675	0.375	0.8	0.779824	0.859142	0.702229
SPAM	Situational Awareness	0.15	0.1	0.2	0.25	0.2	0.3	0.225	0.175	0.275	0.675	0.375	0.8	0.788591	0.867107	0.711952
HEART	Human Error Prediction	0.15	0.1	0.2	0.25	0.2	0.3	0.225	0.175	0.275	0.675	0.375	0.8	0.788591	0.867107	0.711952
O	Data Collection	0.2	0.15	0.25	0.175	0.125	0.225	0.2	0.15	0.25	0.675	0.375	0.8	0.790965	0.872138	0.711073
TD	Task Analysis	0.125	0.075	0.175	0.225	0.175	0.275	0.225	0.175	0.275	0.675	0.375	0.8	0.809707	0.889171	0.731864
MWLI	Mental Workload	0.175	0.125	0.225	0.225	0.175	0.275	0.175	0.125	0.225	0.675	0.375	0.8	0.814325	0.893378	0.73697
HTA(T)	Teamwork Analysis	0.125	0.075	0.175	0.275	0.225	0.325	0.2	0.15	0.25	0.675	0.375	0.8	0.820061	0.897218	0.744983
TTA	Task Analysis	0.125	0.075	0.175	0.275	0.225	0.325	0.2	0.15	0.25	0.675	0.375	0.8	0.820061	0.897218	0.744983
HTA	Task Analysis	0.125	0.075	0.175	0.275	0.225	0.325	0.2	0.15	0.25	0.675	0.375	0.8	0.820061	0.897218	0.744983
SGT	Task Analysis	0.125	0.075	0.175	0.275	0.225	0.325	0.2	0.15	0.25	0.675	0.375	0.8	0.820061	0.897218	0.744983
HET	Human Error Prediction	0.125	0.075	0.175	0.125	0.075	0.175	0.225	0.175	0.275	0.675	0.375	0.8	0.834041	0.916856	0.75208
WPT	Mental Workload	0.15	0.1	0.2	0.225	0.175	0.275	0.15	0.1	0.2	0.675	0.375	0.8	0.848896	0.927699	0.771767
DAD	Process Charting	0.075	0.025	0.125	0.175	0.125	0.225	0.225	0.175	0.275	0.675	0.375	0.8	0.854766	0.935748	0.775
Q	Data Collection	0.1	0.05	0.15	0.05	0	0.1	0.25	0.2	0.3	0.675	0.375	0.8	0.859506	0.94406	0.775403
SHERPA	Human Error Prediction	0.15	0.1	0.2	0.125	0.075	0.175	0.15	0.1	0.2	0.675	0.375	0.8	0.872138	0.954267	0.790965
NASA TLX	Mental Workload	0.1	0.05	0.15	0.125	0.075	0.175	0.15	0.1	0.2	0.675	0.375	0.8	0.90312	0.985203	0.821964
DRA	Mental Workload	0.075	0.025	0.125	0.15	0.1	0.2	0.15	0.1	0.2	0.675	0.375	0.8	0.912757	0.994045	0.832541
ISA	Mental Workload	0.125	0.075	0.175	0.15	0.1	0.2	0.1	0.05	0.15	0.675	0.375	0.8	0.918218	0.999062	0.838525
Pro-SWAT	Mental Workload	0.05	0	0.1	0.15	0.1	0.2	0.15	0.1	0.2	0.675	0.375	0.8	0.929382	1.01057	0.849264
SWAT	Mental Workload	0.05	0	0.1	0.15	0.1	0.2	0.15	0.1	0.2	0.675	0.375	0.8	0.929382	1.01057	0.849264
CW	Cognitive Task Analysis	0.15	0.1	0.2	0.2	0.15	0.25	0.05	0	0.1	0.675	0.375	0.8	0.932068	1.01057	0.855132
MCH	Mental Workload	0.075	0.025	0.125	0.175	0.125	0.225	0.1	0.05	0.15	0.675	0.375	0.8	0.943398	1.02347	0.864581
MT	Data Collection	0.125	0.075	0.175	0.1	0.05	0.15	0.075	0.025	0.125	0.675	0.375	0.8	0.950658	1.03259	0.869626
Pro-SWORD	Mental Workload	0.05	0	0.1	0.125	0.075	0.175	0.125	0.075	0.175	0.675	0.375	0.8	0.953284	1.03501	0.872496
MACE	Mental Workload	0.075	0.025	0.125	0.1	0.05	0.15	0.1	0.05	0.15	0.675	0.375	0.8	0.962094	1.04433	0.880696
BS	Mental Workload	0.05	0	0.1	0.05	0	0.1	0.025	-0.025	0.075	0.675	0.375	0.8	1.04732	1.12999	0.965337
